# Supplementary material for: Metagenomic next-generation sequencing in detecting pathogens in pediatric oncology patients with suspected bloodstream infections
Source: Pediatr Res. 2023 Oct 19;95(3):843–51. doi: 10.1038/s41390-023-02776-y (PMC10899103; doi:10.1038/s41390-023-02776-y)
Supplement: Supplementary file 4 — Supplementary Table 1 [file 41390_2023_2776_MOESM4_ESM.xlsx]

## Sheet: 1
Supplementary Table 1. Time Difference Between RT and mNGS.
	Blood culture	Detection of EBV and CMV	G test	GM test
PT0004	3	1	1	3
PT0014	1	1	3	1
PT0030	5	0	0	0
PT0154	5	0	3	3
PT0201	0	0	1	1
PT0208	5	3	10	10
PT0290	7	0	0	0
PT0297	0	0	0	0
PT0301	2	NA	6	6
PT0305	0	3	NA	NA
PT0312	1	1	1	1
PT0320	3	2	1	1
PT0334	0	2	2	2
PT0342	1	1	1	1
PT0343	0	0	0	0
PT0346	NA	3	0	0
PT0347	NA	NA	NA	NA
PT0367	6	4	无	4
PT0375	9	5	0	0
PT0399	0	1	1	1
PT0420	11	1	NA	NA
PT0431	0	0	0	0
PT0433	0	0	0	0
PT0455	5	NA	NA	NA
PT0465	7	2	2	2
PT0516	0	NA	无	0
PT0518	NA	NA	8	8
PT0519	NA	2	NA	NA
PT0554	0	0	0	0
PT0559	0	0	0	0
PT0593	1	NA	无	5
PT0594	0	0	0	0
PT0601	0	1	无	1
PT0602	3	NA	NA	NA
PT0604	1	1	NA	NA
PT0610	0	4	NA	NA
PT0613	1	NA	6	6
PT0622	0	NA	NA	NA
PT0631	4	3	5	5
PT0632	0	4	4	4
PT0639	0	NA	NA	NA
PT0657	5	1	NA	NA
PT0664	2	0	0	0
PT0675	1	NA	NA	NA
PT0676	1	NA	NA	NA
PT0677	1	1	1	1
PT0685	0	1	1	1
PT0687	NA	36	NA	NA
PT0691	1	1	1	1
PT0697	NA	NA	NA	NA
PT0698	1	0	无	0
PT0703	NA	2	NA	NA
PT0705	5	5	5	5
PT0708	1	6	NA	7
PT0712	NA	NA	NA	NA
PT0719	1	NA	NA	NA
PT0720	2	1	1	0
PT0726	NA	NA	NA	NA
PT0728	NA	4	NA	NA
PT0755	1	1	1	0
PT0757	0	1	NA	NA
PT0759	7	0	4	4
PT0765	0	NA	0	0
PT0769	NA	NA	NA	NA
PT0794	1	1	0	0
PT0800	1	1	1	1
PT0807	0	0	0	0
PT0810	1	NA	2	2
PT0811	1	4	1	1
PT0816	0	0	NA	NA
PT0820	1	1	1	1
PT0821	1	1	1	1
PT0835	1	7	1	1
PT0840	0	3	1	1
PT0843	2	1	5	5
PT0852	5	3	1	1
PT0857	NA	NA	NA	NA
PT0870	2	5	5	5
PT0875	2	7	7	7
PT0886	2	1	3	3
PT0887	0	NA	NA	NA
PT0895	2	2	2	2
PT0918	NA	2	NA	NA
PT0928	1	0	0	0
PT0929	0	0	0	0
PT0940	0	3	4	4
PT0941	2	1	NA	NA
PT0949	2	3	2	2
PT0955	2	NA	NA	NA
PT0962	3	2	NA	NA
PT0973	5	0	0	0
PT0980	4	NA	NA	NA
PT0983	0	5	NA	NA
PT0989	2	3	NA	NA
PT0990	7	2	5	5
PT0991	1	1	1	1
PT0993	5	1	5	5
PT1000	0	0	NA	NA
PT1002	NA	1	1	1
PT1006	3	1	3	3
PT1007	2	0	0	0
PT1014	2	NA	NA	NA
PT1018	1	NA	NA	1
PT1022	4	1	1	1
PT1025	2	2	2	2
PT1026	1	NA	NA	NA
PT1037	2	0	0	0
PT1039	4	NA	NA	NA
PT1049	1	1	1	1
PT1053	NA	3	NA	NA
PT1072	0	NA	NA	NA
PT1079	2	2	NA	NA
PT1082	6	NA	NA	NA
PT1083	2	NA	NA	NA
PT1085	4	NA	NA	NA
PT1088	3	7	NA	NA
PT1094	1	1	1	1
PT1097	0	NA	6	6
PT1108	1	1	1	1
PT1111	2	9	NA	NA
PT1116	0	3	3	3
PT1120	0	NA	NA	NA
PT1123	1	1	1	1
PT1130	1	NA	1	1
PT1132	2	2	NA	NA
PT1137	1	NA	NA	NA
PT1143	3	NA	10	9
PT1168	1	9	NA	NA
PT1171	0	3	3	3
PT1181	1	1	1	1
PT1189	2	2	2	2
PT1207	1	1	1	1
PT1215	1	1	1	1
PT1216	1	NA	NA	NA
PT1229	2	4	4	4
PT1236	3	NA	NA	NA
PT1239	3	2	2	2
PT1251	NA	NA	NA	NA
PT1254	4	4	NA	NA
PT1264	0	0	NA	NA
PT1271	1	12	6	1
PT1277	0	5	10	10
PT1280	1	23	9	9
PT1290	3	8	8	8
PT1291	2	4	2	2
PT1293	1	17	NA	NA
PT1294	6	3	1	1
PT1307	3	1	1	1
PT1308	3	1	1	1
PT1316	2	19	19	19
PT1322	1	1	1	1
PT1323	3	3	0	0
PT1337	2	13	0	0
PT1338	2	NA	0	0
PT1340	1	2	1	1
PT1342	2	1	1	1
PT1361	2	2	1	1
PT1364	1	4	1	2
PT1369	0	7	0	0
PT1374	0	NA	2	2
PT1375	0	22	22	22
PT1376	6	6	6	7
PT1378	1	11	6	6
PT1381	1	23	24	24
PT1389	1	1	1	1
PT1393	0	8	8	8
PT1403	2	2	2	2
PT1408	NA	1	NA	NA
PT1409	3	NA	2	2
PT1415	4	29	2	2
PT1417	1	42	1	1
PT1422	3	4	NA	NA
PT1425	NA	NA	1	1
PT1427	3	13	1	1
PT1431	6	7	7	7
PT1432	1	9	2	2
PT1438	NA	NA	1	1
PT1445	6	NA	3	4
PT1449	3	10	NA	NA
PT1453	4	NA	2	2
PT1458	NA	NA	2	2
PT1459	NA	NA	2	2
PT1461	0	0	0	0
PT1472	1	1	1	1
PT1484	2	0	0	0
PT1488	4	21	5	5
PT1493	NA	NA	9	9
PT1496	3	NA	15	15
PT1507	8	18	0	0
PT1509	2	26	1	1
PT1517	1	3	2	2
PT1518	1	0	NA	NA
PT1519	9	NA	1	1
PT1520	NA	1	NA	NA
PT1521	0	3	0	0
PT1523	3	1	NA	NA
PT1526	3	1	3	3
PT1527	4	12	5	6
PT1530	0	2	2	2
PT1531	1	NA	NA	NA
PT1536	2	6	1	1
PT1547	NA	NA	NA	NA
PT1549	1	NA	NA	NA
PT1551	7	3	3	3
PT1554	0	0	0	0
PT1555	2	NA	0	0
PT1556	1	4	NA	NA
PT1558	2	3	0	0
PT1561	0	3	1	0
PT1564	NA	NA	NA	NA
PT1565	2	2	0	2
PT1570	5	0	0	0
PT1573	4	2	2	2
PT1576	0	2	2	2
PT1577	1	NA	NA	NA
PT1579	1	1	1	1
PT1587	0	4	NA	NA
PT1598	5	2	5	5
PT1605	0	0	0	0
PT1613	6	NA	2	2
PT1616	6	7	6	6
PT1617	5	6	1	1
PT1618	3	1	NA	NA
PT1620	1	1	1	1
EBV: Epstein-Barr virus; CMV: Cytomegalovirus; G test: D-glucan test; GM: Galactomannan test
NA: Data were not available due to lacking of testing
