# Supplementary material for: Metagenomic next-generation sequencing in detecting pathogens in pediatric oncology patients with suspected bloodstream infections
Source: Pediatr Res. 2023 Oct 19;95(3):843–51. doi: 10.1038/s41390-023-02776-y (PMC10899103; doi:10.1038/s41390-023-02776-y)
Supplement: Supplementary file 6 — Supplementary Table 3 [file 41390_2023_2776_MOESM6_ESM.xlsx]

## Sheet: Supplementary Table 2
Supplementary Table 3. The correlation between the results of conventional testing methods for NGS-positive samples.
Sample NO.	Sequencing type	metaDNA-seq	metaRNA-seq	Blood culture	EBV	CMV	G test(<70)	GM test(<0.50)
PT0154	metaDNA-seq	Human betaherpesvirus 5_99Torque teno virus_37Torque teno virus 15 _18Human polyomavirus 1_3	Not detected	Negative	Negative	Negative	Negative	Negative
PT0201	metaRNA-seq	Not detected	Human betaherpesvirus 5_15	Negative	Negative	Negative	Negative	Negative
PT0208	metaDNA-seq + metaRNA-seq	Torque teno virus_404	Torque teno virus_41;Human bocavirus 1_5;Torque teno virus 28_5	Negative	Negative	Negative	Negative	0.74
PT0290	metaDNA-seq	Pseudomonas aeruginosa_116;Torque teno virus_18;Human betaherpesvirus 5_28	Not detected	Negative	Negative	Negative	Negative	4.39
PT0297	metaDNA-seq	Pseudomonas aeruginosa_11,100	Not detected	Pseudomonas aeruginosa	Negative	Negative	Negative	Negative
PT0301	metaDNA-seq	Human betaherpesvirus 5_7	Not detected	Negative	NA	NA	Negative	Negative
PT0305	metaDNA-seq	Torque teno virus_10	Not detected	Negative	Negative	Negative	NA	NA
PT0312	metaDNA-seq	Human parvovirus B19_2	Not detected	Negative	Negative	Negative	125	0.59
PT0320	metaDNA-seq	Torque teno virus_9;Human betaherpesvirus 5_8	Not detected	Negative	Negative	Negative	Negative	Negative
PT0343	metaDNA-seq	Acinetobacter baumannii_50484;Herpes simplex virus type 1_330	Not detected	Negative	Negative	Negative	Negative	Negative
PT0346	metaDNA-seq	Candida albicans_６;Human betaherpesvirus 5_6279	Not detected	NA	Negative	Negative	Negative	Negative
PT0347	metaDNA-seq	Escherichia coli_17;Torque teno virus_18	Not detected	NA	NA	NA	NA	NA
PT0367	metaDNA-seq	Human betaherpesvirus 5_1506;Human polyomavirus 1_2	Not detected	Negative	Negative	Negative	NA	Negative
PT0375	metaDNA-seq	Human herpes virus 6B_120;Human polyomavirus 1_2	Not detected	Negative	Negative	Negative	Negative	Negative
PT0455	metaDNA-seq	Human betaherpesvirus 5 _3	Not detected	Negative	NA	NA	NA	NA
PT0465	metaDNA-seq + metaRNA-seq	Negative	Human herpes virus 6B_625;Torque teno virus _6	Negative	Negative	Negative	Negative	Negative
PT0516	metaDNA-seq	Human alphaherpesvirus 2 _3	Not detected	Negative	NA	NA	NA	Negative
PT0519	metaDNA-seq	Human alphaherpesvirus 1 _1,221	Not detected	NA	Negative	Negative	NA	NA
PT0554	metaDNA-seq	Enterococcus faecium _179Escherichia coli _33	Not detected	Enterococcus faecium	Negative	Negative	Negative	Negative
PT0593	metaDNA-seq + metaRNA-seq	Human betaherpesvirus 5 _3	Negative	Negative	NA	NA	NA	Negative
PT0594	metaDNA-seq	Ralstonia mannitolilytica_19,623;Rhizomucor pusillus _245	Not detected	Ralstonia mannitolilytica	Negative	Negative	Negative	Negative
PT0601	metaDNA-seq	Pseudomonas aeruginosa_238,128;Eikenella corrodens_5,321; Enterobacter cloacae comple_70	Not detected	Pseudomonas aeruginosa;Enterobacter cloacae comple	Negative	Negative	NA	0.95
PT0602	metaDNA-seq	Torque teno virus _5	Not detected	Negative	NA	NA	NA	NA
PT0604	metaDNA-seq	Ralstonia mannitolilytica_249Human herpes virus 6B _21Human gammaherpesvirus 4 _4	Not detected	Ralstonia mannitolilytica	Negative	Negative	NA	NA
PT0610	metaDNA-seq	Human parvovirus B19 _1,848	Not detected	Negative	Negative	Negative	NA	NA
PT0613	metaDNA-seq	Human alphaherpesvirus 1 _58	Not detected	Negative	NA	NA	Negative	Negative
PT0657	metaDNA-seq	Klebsiella pneumoniae_26;Human betaherpesvirus 5_154;Human herpes virus 6B_94;Human adenovirus 1_12;Human gammaherpesvirus 4_3;Lichtheimia corymbifera _1095	Not detected	Negative	Negative	Negative	NA	NA
PT0664	metaDNA-seq	Human bocavirus 1_2;Klebsiella species_140	Not detected	Negative	Negative	Negative	261	NA
PT0676	metaDNA-seq	Human herpes virus 6B_9583;Human betaherpesvirus 5_11	Not detected	Negative	NA	NA	NA	NA
PT0677	metaDNA-seq	Torque teno virus_3	Not detected	Negative	Negative	Negative	Negative	Negative
PT0685	metaDNA-seq	Human polyomavirus 1_2;Human gammaherpesvirus 4_4	Not detected	Negative	Negative	Negative	Negative	Negative
PT0691	metaDNA-seq	Human polyomavirus 1_5	Not detected	Negative	Negative	Negative	Negative	Negative
PT0697	metaDNA-seq	Human betaherpesvirus 5_24167;Torque teno virus_68	Not detected	NA	NA	NA	NA	NA
PT0698	metaDNA-seq	Legionella pneumophila_189;Rhizomucor pusillus _149	Not detected	Negative	Negative	Negative	NA	Negative
PT0705	metaDNA-seq	Human betaherpesvirus 5_3	Not detected	Negative	Negative	Negative	Negative	Negative
PT0708	metaDNA-seq	Legionella pneumophila_142;Rhizomucor pusillus _148;	Not detected	Negative	Negative	Negative	NA	Negative
PT0712	metaDNA-seq	Human herpes virus 6B_2;Human adenovirus 1_3103;Human betaherpesvirus 5_3849;Adeno-associated virus 2_2524;Human gammaherpesvirus 4_5;Aspergillus flavus_32;Lichtheimia corymbifera _66	Not detected	NA	NA	NA	NA	NA
PT0719	metaDNA-seq	Torque teno virus_95;Torque teno virus 16_87;Human gammaherpesvirus 4_5	Not detected	Negative	NA	NA	NA	NA
PT0720	metaDNA-seq + metaRNA-seq	Human betaherpesvirus 5_18;Herpes simplex virus type 1 _14;Human adenovirus _6	Negative	Negative	Negative	Negative	Negative	Negative
PT0726	metaDNA-seq	Torque teno virus_575	Not detected	NA	NA	NA	NA	NA
PT0755	metaDNA-seq	Serratia marcescens_51	Not detected	Negative	Negative	Negative	Negative	Negative
PT0757	metaDNA-seq	Human betaherpesvirus 5_7	Not detected	Negative	Negative	Negative	NA	NA
PT0759	metaDNA-seq	Human polyomavirus 1_5	Not detected	Negative	Negative	Negative	Negative	Negative
PT0794	metaDNA-seq	Human betaherpesvirus 5_80322	Not detected	Negative	Negative	2.45*10^4	Negative	Negative
PT0800	metaDNA-seq	Human betaherpesvirus 5_99;Human polyomavirus 1_3	Not detected	Negative	Negative	Negative	102	Negative
PT0807	metaDNA-seq	Klebsiella pneumoniae_15510	Not detected	Klebsiella pneumoniae	Negative	Negative	Negative	Negative
PT0810	metaDNA-seq	Candida albicans_41	Not detected	Negative	NA	NA	Negative	Negative
PT0816	metaDNA-seq	Bacillus cereus_479;Bacillus thuringiensis_315;Morganella morganii_145	Not detected	Negative	Negative	Negative	NA	NA
PT0820	metaDNA-seq	Torque teno virus_26	Not detected	Negative	Negative	Negative	Negative	Negative
PT0821	metaDNA-seq	Torque teno virus_32	Not detected	Negative	Negative	Negative	Negative	Negative
PT0835	metaDNA-seq	Candida albicans_4	Not detected	Staphylococcus epidermis	Negative	Negative	Negative	Negative
PT0857	metaDNA-seq	Torque teno virus_7	Not detected	NA	NA	NA	NA	NA
PT0870	metaDNA-seq	Pseudomonas maltophilia_111363;Human polyomavirus 1_9	Not detected	Pseudomonas maltophilia	Negative	Negative	Negative	Negative
PT0875	metaDNA-seq	Human betaherpesvirus 5_13	Not detected	Negative	Negative	Negative	Negative	Negative
PT0886	metaDNA-seq	Herpes simplex virus type 1 _4	Not detected	Negative	Negative	Negative	Negative	0.63
PT0895	metaDNA-seq	Human betaherpesvirus 5_23;Human polyomavirus 1_17;Toxoplasma gondii _6063	Not detected	Negative	Negative	Negative	Negative	Negative
PT0929	metaDNA-seq	Klebsiella pneumoniae_39	Not detected	Negative	Negative	Negative	Negative	Negative
PT0940	metaDNA-seq	Toxoplasma gondii _4;Human betaherpesvirus 5_6;Human polyomavirus 1_5	Not detected	Negative	2.19*10^4	Negative	608	Negative
PT0941	metaDNA-seq	Torque teno virus_1212;Herpes simplex virus type 1 _5;Human polyomavirus 1_3	Not detected	Negative	Negative	Negative	NA	NA
PT0949	metaDNA-seq	Human betaherpesvirus 5_13;Human polyomavirus 1_13	Not detected	Negative	Negative	Negative	Negative	Negative
PT0962	metaDNA-seq	Human betaherpesvirus 5_54906;Human adenovirus 41_148;Torque teno virus_3	Not detected	Negative	Negative	2*10^3	NA	NA
PT0973	metaDNA-seq	Enterobacter cloacae_488;Acinetobacter baumannii_63;Aspergillus fumigatus_4	Not detected	Negative	Negative	Negative	Negative	Negative
PT0980	metaDNA-seq	Human gammaherpesvirus 4_49; Trichosporon asahii_665	Not detected	Negative	NA	NA	NA	NA
PT0983	metaDNA-seq	Human adenovirus 41_13	Not detected	Negative	Negative	Negative	NA	NA
PT0989	metaDNA-seq	Legionella pneumophila_965;Ureaplasma_4	Not detected	Negative	Negative	Negative	NA	NA
PT0990	metaDNA-seq	JC virus_2	Not detected	Negative	Negative	Negative	162	Negative
PT0991	metaDNA-seq	Human gammaherpesvirus 4_1626	Not detected	Staphylococcus epidermis	Negative	Negative	Negative	Negative
PT1000	metaDNA-seq	Human betaherpesvirus 5_41	Not detected	Negative	Negative	Negative	NA	NA
PT1002	metaDNA-seq	Bacteroides fragilis_50	Not detected	NA	Negative	Negative	Negative	2.47
PT1006	metaDNA-seq	Legionella pneumophila_89	Not detected	Negative	Negative	Negative	175	Negative
PT1007	metaDNA-seq	Escherichia coli_3;Torque teno virus_22	Not detected	Escherichia coli	Negative	Negative	Negative	Negative
PT1014	metaDNA-seq	Human adenovirus 41_352	Not detected	Negative	NA	NA	NA	NA
PT1018	metaDNA-seq	Acinetobacter pittii_7469;Human betaherpesvirus 5_38	Not detected	Enterococcus faecium	NA	NA	NA	Negative
PT1022	metaDNA-seq	Human betaherpesvirus 5_82	Not detected	Negative	Negative	5.1*10^2	Negative	Negative
PT1049	metaDNA-seq	Pseudomonas aeruginosa_336;Human betaherpesvirus 5_1138;Torque teno virus_178;Human polyomavirus 1_9	Not detected	Pseudomonas aeruginosa	Negative	Negative	Negative	Negative
PT1053	metaDNA-seq	Human betaherpesvirus 5_22719;Human herpes virus 6B_1345;Human polyomavirus 1_598;JC virus_5	Not detected	NA	Negative	Negative	NA	NA
PT1079	metaDNA-seq	Pseudomonas maltophilia_1175807;Burkholderia multivorans_604842;Human betaherpesvirus 5_816;Human polyomavirus 1_108;Human herpes virus 6B_3	Not detected	Enterococcus faecium;Pseudomonas maltophilia	Negative	5.15*10^2	NA	NA
PT1088	metaDNA-seq	Bacteroides fragilis_467;Morganella morganii_247;Human polyomavirus 1_27;Herpes simplex virus type 1 _21	Not detected	Negative	Negative	Negative	NA	NA
PT1094	metaDNA-seq	Human parvovirus B19_1;Enterobacteriaceae_2509;Candida tropicalis_5	Not detected	Negative	Negative	Negative	Negative	Negative
PT1111	metaDNA-seq	Pseudomonas aeruginosa_7338;Human herpes virus 6B_3	Not detected	Negative	Negative	Negative	NA	NA
PT1116	metaDNA-seq	Human betaherpesvirus 5_7;Torque teno virus_3	Not detected	Negative	Negative	Negative	Negative	Negative
PT1120	metaDNA-seq	Pseudomonas aeruginosa_23678	Not detected	Pseudomonas aeruginosa	Negative	NA	NA	NA
PT1130	metaDNA-seq	Herpes simplex virus type 1 _34	Not detected	Negative	NA	NA	Negative	Negative
PT1132	metaDNA-seq	Human betaherpesvirus 5_851;Pneumocystis jirovecii_201	Not detected	Negative	Negative	Negative	NA	NA
PT1143	metaDNA-seq	Human betaherpesvirus 5_217	Not detected	Escherichia coli	NA	NA	＞1000	Negative
PT1168	metaDNA-seq	Legionella pneumophila_8;Human betaherpesvirus 5_19;Human herpes virus 6B_7;Aspergillus flavus_17	Not detected	Negative	Negative	Negative	NA	NA
PT1171	metaDNA-seq	Enterobacter cloacae_74;Human herpes virus 6B_216;Human betaherpesvirus 5_176	Not detected	Negative	Negative	Negative	Negative	Negative
PT1181	metaDNA-seq	Torque teno virus_5;Torque teno virus 27_4	Not detected	Negative	Negative	Negative	Negative	Negative
PT1189	metaDNA-seq	Torque teno virus_3	Not detected	Negative	Negative	Negative	Negative	0.51
PT1215	metaDNA-seq	Human herpes virus 6B_8;Candida albicans_52713;Aspergillus flavus_6	Not detected	Negative	Negative	Negative	218	0.5
PT1216	metaDNA-seq	Mycoplasma pneumoniae_8;Human betaherpesvirus 5_14;Aspergillus flavus_215	Not detected	Negative	NA	NA	NA	NA
PT1229	metaDNA-seq	Human herpes virus 6B_8;Candida albicans_52713;Aspergillus flavus_6	Not detected	Pseudomonas aeruginosa	Negative	Negative	218	0.5
PT1236	metaDNA-seq	Pseudomonas aeruginosa_1233561	Not detected	Pseudomonas aeruginosa	NA	NA	NA	NA
PT1251	metaDNA-seq	Human herpes virus 6B_81;Human betaherpesvirus 5_20	Not detected	NA	NA	NA	NA	NA
PT1254	metaDNA-seq	Human herpes virus 6B_8;Candida albicans_52713;Aspergillus flavus_6	Not detected	Negative	Negative	Negative	NA	NA
PT1264	metaDNA-seq	Human herpes virus 6B_11;Candida albicans_90	Not detected	Negative	Negative	Negative	NA	NA
PT1271	metaDNA-seq	Human betaherpesvirus 5_4	Not detected	Negative	Negative	Negative	Negative	Negative
PT1277	metaDNA-seq	Torque teno virus_608	Not detected	Negative	Negative	Negative	Positive	Negative
PT1280	metaDNA-seq	Human herpes virus 6B_131	Not detected	Negative	Negative	Negative	Negative	Negative
PT1291	metaDNA-seq	Nocardia cyriacigeorgica_36; Enterobacter cloacae comple_8;Human betaherpesvirus 5_114;Torque teno virus_99;Nectria_haematococca_5	Not detected	Negative	Negative	Negative	Positive	Negative
PT1307	metaDNA-seq	STL polyomavirus_2;Torque teno virus_364	Not detected	Negative	Negative	Negative	Negative	Negative
PT1308	metaDNA-seq	Human betaherpesvirus 5_10;MW polyomavirus_3	Not detected	Negative	Negative	Negative	Negative	Negative
PT1316	metaDNA-seq	Torque teno virus_43	Not detected	Negative	Negative	Negative	Negative	Negative
PT1322	metaDNA-seq	Human herpes virus 6B_5;Aspergillus flavus_85	Not detected	Negative	Negative	Negative	Negative	5.28
PT1323	metaDNA-seq	Pseudomonas aeruginosa_3856;Torque teno virus_46;小Torque teno virusSHC_9;WU polyoma virus_8;Aspergillus fumigatus_1724;Rhizopus oryzae_63	Not detected	Negative	Negative	Negative	466	5.04
PT1337	metaDNA-seq	Torque teno virus_3	Not detected	Negative	Negative	Negative	Negative	Negative
PT1338	metaDNA-seq	Acinetobacter baumannii_16;Torque teno virus_4	Not detected	Negative	NA	NA	Negative	Negative
PT1342	metaDNA-seq	Torque teno virus_10;Human betaherpesvirus 5_5	Not detected	Negative	Negative	Negative	Positive	Negative
PT1369	metaDNA-seq	Escherichia coli_857;Human herpes virus 6B_2152	Not detected	Escherichia coli	Negative	Negative	Negative	Negative
PT1375	metaDNA-seq	Enterobacter cloacae_539	Not detected	Negative	Negative	Negative	Positive	Negative
PT1378	metaDNA-seq	Human herpes virus 6B_139;Human bocavirus 1_31;Aspergillus flavus_80	Not detected	Negative	Negative	Negative	Negative	5.42
PT1381	metaDNA-seq	Human betaherpesvirus 5_14;Human adenovirus 3_6;Human polyomavirus 1_9;Aspergillus flavus_607	Not detected	Staphylococcus epidermis	Negative	Negative	Negative	1.91
PT1389	metaDNA-seq	Torque teno virus_6	Not detected	Negative	Negative	Negative	Negative	1.72
PT1393	metaDNA-seq	Human parvovirus B19_151;Torque teno virus_18;Human betaherpesvirus 5_14	Not detected	Negative	Negative	Negative	Positive	Negative
PT1403	metaDNA-seq	Human betaherpesvirus 5_17	Not detected	Negative	Negative	Negative	Negative	Negative
PT1408	metaDNA-seq	Human gammaherpesvirus 4_35;Torque teno virus_10	Not detected	NA	6.39*10^3	Negative	Negative	Negative
PT1409	metaDNA-seq	Human betaherpesvirus 5_31	Not detected	Negative	NA	NA	Negative	Negative
PT1415	metaDNA-seq	Human bocavirus 1_1161;Human herpes virus 6B_109;Human betaherpesvirus 5_4;Aspergillus flavus_43	Not detected	Negative	Negative	Negative	Negative	4.49
PT1425	metaDNA-seq	Herpes simplex virus type 1 _1240;Torque teno virus_8	Not detected	NA	NA	NA	Negative	Negative
PT1431	metaDNA-seq	Human betaherpesvirus 5_47	Not detected	Negative	Negative	Negative	Negative	Negative
PT1432	metaDNA-seq	Human parvovirus B19_8423;Torque teno virus_39	Not detected	Negative	Negative	Negative	Negative	Negative
PT1438	metaDNA-seq	Human betaherpesvirus 5_3	Not detected	NA	NA	NA	Negative	Negative
PT1449	metaDNA-seq	Human parvovirus B19_3	Not detected	Negative	Negative	Negative	NA	NA
PT1458	metaDNA-seq	Herpes simplex virus type 1 _4;Human betaherpesvirus 5_3	Not detected	na	na	na	Negative	Negative
PT1459	metaDNA-seq	Torque teno virus_937;Human betaherpesvirus 5_6	Not detected	NA	NA	NA	Negative	Negative
PT1472	metaDNA-seq	Citrobacter braakii_936; Enterobacter cloacae comple_148;Klebsiella pneumoniae_18	Not detected	Negative	Negative	Negative	Negative	Negative
PT1484	metaDNA-seq	Human herpes virus 6B_3596;Human betaherpesvirus 5_57;Human adenovirus 1_10;Aspergillus fumigatus_772;Rhizomucor miehei_589	Not detected	Negative	Negative	Negative	Negative	Negative
PT1496	metaDNA-seq	Klebsiella pneumoniae_468;Escherichia coli_19;Human betaherpesvirus 5_313;Human parvovirus B19_224;Human polyomavirus 1_8;Human polyomavirus 6_3	Not detected	Escherichia coli	NA	NA	Negative	Negative
PT1507	metaDNA-seq	Human betaherpesvirus 5_77	Not detected	Negative	Negative	Negative	Negative	Negative
PT1517	metaDNA-seq	Human adenovirus 1_1461;WU polyoma virus_42;Human betaherpesvirus 5_23;Human herpes virus 6B_17;Aspergillus fumigatus_403	Not detected	Negative	Negative	Negative	158	5.65
PT1518	metaDNA-seq	Torque teno virus_329	Not detected	Negative	Negative	Negative	NA	NA
PT1519	metaDNA-seq	Burkholderia gladioli_654;Lung retention pandoras_854;Mycobacterium chelonae_16;Human betaherpesvirus 5_515;Torque teno virus_4	Not detected	Negative	NA	NA	Negative	Negative
PT1520	metaDNA-seq	Streptococcus gordonii_89;Human parvovirus B19_45;Human herpes virus 6B_22	Not detected	NA	Negative	Negative	NA	NA
PT1521	metaDNA-seq	Human betaherpesvirus 5_4	Not detected	Negative	Negative	Negative	Negative	Negative
PT1523	metaDNA-seq	Torque teno virus_11	Not detected	Negative	Negative	Negative	NA	NA
PT1526	metaDNA-seq	Torque teno virus_86	Not detected	Negative	Negative	Negative	81.3	1.31
PT1531	metaDNA-seq	Human betaherpesvirus 5_39	Not detected	Negative	NA	NA	NA	NA
PT1536	metaDNA-seq	Klebsiella pneumoniae_21	Not detected	Negative	Negative	Negative	Negative	Negative
PT1547	metaDNA-seq	Torque teno virus_27	Not detected	NA	NA	NA	NA	NA
PT1549	metaDNA-seq	Human betaherpesvirus 5_11	Not detected	Negative	NA	NA	NA	NA
PT1551	metaDNA-seq	Klebsiella pneumoniae_9267;Herpes simplex virus type 1 _467	Not detected	Negative	Negative	Negative	Negative	Negative
PT1554	metaDNA-seq	Enterococcus faecium_149;Human betaherpesvirus 5_2221;Torque teno virus_9;Torque teno virus 12_3	Not detected	Negative	Negative	Negative	Positive	Negative
PT1556	metaDNA-seq	Human betaherpesvirus 5_72;Torque teno virus 10_6;Human polyomavirus 1_5	Not detected	Negative	Negative	Negative	NA	NA
PT1558	metaDNA-seq	Torque teno virus_63;Human gammaherpesvirus 4 _10	Not detected	Trichosporon asteroides	Negative	Negative	418.5	3.42
PT1564	metaDNA-seq	Torque teno virus_33	Not detected	NA	NA	NA	NA	NA
PT1565	metaDNA-seq	Escherichia coli_189;Human betaherpesvirus 5_7	Not detected	Escherichia coli	Negative	Negative	Negative	Negative
PT1570	metaDNA-seq	Human betaherpesvirus 5_71;Torque teno virus_11	Not detected	Negative	Negative	Negative	Negative	Negative
PT1573	metaDNA-seq	Human betaherpesvirus 5_89	Not detected	Negative	Negative	Negative	Positive	Negative
PT1576	metaDNA-seq	Escherichia coli_20751	Not detected	Escherichia coli	Negative	Negative	Negative	Negative
PT1577	metaDNA-seq	Human adenovirus_1;Human betaherpesvirus 5_9657;Torque teno virus_53	Not detected	Negative	NA	NA	NA	NA
PT1587	metaDNA-seq	Human polyomavirus 1_4	Not detected	Negative	Negative	Negative	NA	NA
PT1598	metaDNA-seq	Torque teno virus 10_21	Not detected	Negative	Negative	Negative	Negative	Negative
PT1605	metaDNA-seq	Pseudomonas aeruginosa_488518;Torque teno virus_294	Not detected	Pseudomonas aeruginosa	Negative	Negative	Negative	Negative
PT1617	metaDNA-seq	Human gammaherpesvirus 4_967;Aspergillus flavus_18518	Not detected	Negative	5.87*10^3	Negative	96.5	5.42
PT1620	metaDNA-seq	Pseudomonas maltophilia_1144	Not detected	Pseudomonas maltophilia	Negative	Negative	Negative	Negative
NA: Data were not available due to lacking of testing
